# Supplementary material for: Mental Health Professionals’ Perspectives on Digital Remote Monitoring in Services for People with Psychosis
Source: Schizophr Bull. 2025 May 7;52(1):sbaf043. doi: 10.1093/schbul/sbaf043 (PMC12809784; doi:10.1093/schbul/sbaf043)
Supplement: sbaf043_suppl_Supplementary_Material [file sbaf043_suppl_supplementary_material.zip]

Archive with 2 entries (2 files):
- Supplementary material_Interview Topic Guide.docx
- Supplementary material_Reflexivity.docx
